# Supplementary material for: What Are the Economic Arguments for Mandating LGBT+ Health Training for Healthcare Providers? An Economic Evaluation of the Impacts of LGBT+ Health Training on Cervical Screening
Source: Behav Sci (Basel). 2024 Mar 21;14(3):260. doi: 10.3390/bs14030260 (PMC10968406; doi:10.3390/bs14030260)
Supplement: Supplementary file 1 [file behavsci-14-00260-s001.zip]

Archive with 1 entries (1 files):
- behavsci-2895082-supplementary.pdf
